# Supplementary material for: Maximal Respiratory Muscle Strength in Singaporean Adults: Normative Reference Values and Predictive Models from a Cross-Sectional Study
Source: Muscles. 2025 Oct 20;4(4):47. doi: 10.3390/muscles4040047 (PMC12550895; doi:10.3390/muscles4040047)
Supplement: Supplementary file 1 [file muscles-04-00047-s001.zip]

Archive with 1 entries (1 files):
- muscles-3757228-supplementary.pdf
